# Supplementary material for: EZH2 and KDM6B Expressions Are Associated with Specific Epigenetic Signatures during EMT in Non Small Cell Lung Carcinomas
Source: Cancers (Basel). 2020 Dec 5;12(12):3649. doi: 10.3390/cancers12123649 (PMC7762040; doi:10.3390/cancers12123649)
Supplement: Supplementary file 1 [file cancers-12-03649-s001.zip]

Archive with 3 entries (3 files):
- cancers-998838_supplementary/cancers-998838_raw WB.pdf
- cancers-998838_supplementary/cancers-998838_supplementary.xlsx
- cancers-998838_supplementary/cancers-998838-supplementary.docx
