# Supplementary material for: EZH2 and KDM6B Expressions Are Associated with Specific Epigenetic Signatures during EMT in Non Small Cell Lung Carcinomas
Source: Cancers (Basel). 2020 Dec 5;12(12):3649. doi: 10.3390/cancers12123649 (PMC7762040; doi:10.3390/cancers12123649)
Supplement: Supplementary file 1 [file cancers-12-03649-s001.zip › cancers-998838_supplementary/cancers-998838_supplementary.xlsx]

## Sheet: Supp Table 1
		Target	Application	Forward 5’-3’	Reverse 5’-3’
		ADAM19	cDNA	CTGCGAAGGAGAGGTTCTGT	AAAATTCACATTGCCCTGGA
		ADAMTS6	cDNA	ATGGGGGTGGCTACAGAGTA	CAGCCACGCACAGAATGTAA
			ChIP	CAAAGGCAGCATCTCAGAGT	TTTGCAAAGCCACACCAGC
		CDH1	cDNA	CGGGAATGCAGTTGAGGATC	AGGATGGTGTAAGCGATGGC
		CDH2	cDNA	GGCATCGAAAGAGAAATGGA	AAGGCAGCTGTTTCAGAGGA
		EZH2	cDNA	GGCATCGAAAGAGAAATGGA	AAGGCAGCTGTTTCAGAGGA
		INHBB	cDNA	AGGTGGACGTTCTGAGCAGT	TCTGGGTGTGTAAGGATGGA
			ChIP	TCGCAGGACACCTGTACGTC	CAAGATGTGCCGCTTCACC
		KDM6B	cDNA	ACGAGCCAGCCTACTACTGC	GCTGCCATTCTCACTTGTCA
		MMP9	cDNA	GAGTTCCCGGAGTGAGTTGA	GTGGGGATTTACATGGCACT
		SNAI1	cDNA	CGCGCTCTTTCCTCGTCAG	TCCCAGATGAGCATTGGCAG
		VIM	cDNA	TTTGAAGAAACTCCACGAAGACGA	CCACATCGATTTGGACATGCT
		WNT5B	cDNA	CCTCGATGTCTTCAGGGTCT	GAGCCGTTCCTGTAAACTGC
			ChIP	AGTGACCATTAGCAGGCACC	CTCTGTCACCCGTCCATCAG
		ZEB1	cDNA	AGCAGTGAAAGAGAAGGGAATGC	GGTCCTCTTCAGGTGCCTCAG
			Supp Table 1 : List of primers

## Sheet: Supp Table 2
	Target	Application	Reference
	ACTIN	WB	#A5060 Sigma-Aldrich
	ADAMTS6	IHC	#PA5-60365 ThermoFisher
	E-CADHERIN	IF	#610182 BD Transduction laboratories
	EZH2	IF/ChIP/WB	#C1540039 Diagenode
		IHC	#5246 Cell Signaling
		WB	#ab133793 Abcam
	HA	IF	#ab18181 Abcam
	IgG	ChIP	#C15410206 Diagenode
	INHBB	IHC	#PA5-81202 ThermoFisher
	H3K27ac	ChIP	# C15410174 Diagenode
	H3K27me3	IF/ChIP	#A1821D Diagenode
		IF/WB	#ab6002 Abcam
	KDM6B	IHC	#ab38113 Abcam
		IF	#ab38112 Abcam
		WB	#ab154985 Abcam
	N-CADHERIN	WB/IF	#4215 Cell Signaling
	VIMENTIN	IHC	#790917 Ventana medical Systems
		WB/IF/Cytometry	#3932 Cell Signaling
	WNT5B	IHC	#ab94914 Abcam
		Supp Table 2 : List of antibodies
